# Supplementary material for: Understanding the Underlying Mechanism of HA-Subtyping in the Level of Physic-Chemical Characteristics of Protein
Source: PLoS One. 2014 May 8;9(5):e96984. doi: 10.1371/journal.pone.0096984 (PMC4014573; doi:10.1371/journal.pone.0096984)
Supplement: Table S2 — Distribution of important found protein attributes (according to attribute weighting algorithms) in the structure of HA subtypes. The features include: frequency of Gln, The frequency of Tyr, Percentage of Tyr, Percentage of Cys, The frequency of Glu, Percentage of Try, Count of Ile, The frequency of Arg, Percentage of His, The frequency of Asp, Percentage of Met, Non-reduced Cys extinction coefficient at 280nm, and The frequency of Phe. (XLSX) [file pone.0096984.s003.xlsx]

## Sheet: Discriptive
	Total
Variable	Type	Count	Mean	SE Mean
Non-reduced cysteines Ext	H1	3386	92825	35.4
	H10	81	80905	142
	H11	71	79271	219
	H12	26	73300	0
	H13	14	98923	124
	H15	3	66960	0
	H16	3	98680	0
	H2	130	91489	142
	H3	1913	91804	92.7
	H4	159	84937	123
	H5	723	88352	35.8
	H6	288	105984	107
	H7	344	65013	67.2
	H8	16	77596	192
	H9	181	88193	115
		Count	Mean	SE Mean
Count of Isoleucine (I)	H1	3386	34.994	0.0339
	H10	81	40.247	0.208
	H11	71	44.915	0.211
	H12	26	43.769	0.237
	H13	14	45.429	0.441
	H15	3	46	0
	H16	3	45	0
	H2	130	35.577	0.32
	H3	1913	47.312	0.0487
	H4	159	47.126	0.0896
	H5	723	40.517	0.0594
	H6	288	40.955	0.0939
	H7	344	42.517	0.0938
	H8	16	44	0.242
	H9	181	38.365	0.121
		Count	Mean	SE Mean
Freq of Cysteine (C)	H1	3386	0.02733	8e-06
	H10	81	0.028914	5e-05
	H11	71	0.031859	7.3e-05
	H12	26	0.027	0
	H13	14	0.03	0
	H15	3	0.028	0
	H16	3	0.028	0
	H2	130	0.027	0
	H3	1913	0.032071	1.6e-05
	H4	159	0.028	0
	H5	723	0.026307	1.9e-05
	H6	288	0.026861	2.3e-05
	H7	344	0.030003	5.9e-05
	H8	16	0.027938	6.3e-05
	H9	181	0.026967	2.9e-05
		Count	Mean	SE Mean
Freq of Aspartic Acid (D)	H1	3386	0.042224	8.9e-05
	H10	81	0.043642	0.000292
	H11	71	0.041634	0.000133
	H12	26	0.049269	0.000669
	H13	14	0.049286	0.000398
	H15	3	0.047	0
	H16	3	0.054333	0.000667
	H2	130	0.042077	0.000164
	H3	1913	0.053429	5.5e-05
	H4	159	0.053245	0.000106
	H5	723	0.046887	8.6e-05
	H6	288	0.044365	0.000173
	H7	344	0.046828	0.000171
	H8	16	0.049125	0.000437
	H9	181	0.045812	0.000149
		Count	Mean	SE Mean
Freq of Glutamic Acid (E)	H1	3386	0.064213	7.4e-05
	H10	81	0.059852	0.000193
	H11	71	0.074042	0.00016
	H12	26	0.068615	0.000487
	H13	14	0.059286	0.00045
	H15	3	0.065	0
	H16	3	0.055	0
	H2	130	0.074231	0.000181
	H3	1913	0.049761	4.1e-05
	H4	159	0.057075	5.3e-05
	H5	723	0.070131	7.7e-05
	H6	288	0.068816	0.000173
	H7	344	0.060762	0.000115
	H8	16	0.07675	0.000359
	H9	181	0.05674	0.000198
		Count	Mean	SE Mean
Freq of Glutamine (Q)	H1	3386	0.027431	2.2e-05
	H10	81	0.043321	0.000131
	H11	71	0.020887	9.7e-05
	H12	26	0.047231	0.000352
	H13	14	0.025286	0.000412
	H15	3	0.047	0
	H16	3	0.025	0
	H2	130	0.027323	0.00017
	H3	1913	0.04187	3.8e-05
	H4	159	0.053239	0.000118
	H5	723	0.033617	5.8e-05
	H6	288	0.032462	0.000145
	H7	344	0.0485	0.000156
	H8	16	0.029875	0.000125
	H9	181	0.037072	0.000149
		Count	Mean	SE Mean
Freq of Arginine	H1	3386	0.032983	3.6e-05
	H10	81	0.040494	0.000284
	H11	71	0.043465	0.000295
	H12	26	0.042769	0.000465
	H13	14	0.048786	0.000681
	H15	3	0.054	0
	H16	3	0.048667	0.000667
	H2	130	0.038777	0.000229
	H3	1913	0.048018	3.9e-05
	H4	159	0.045881	0.000118
	H5	723	0.041815	0.000113
	H6	288	0.045785	0.00039
	H7	344	0.053221	0.000132
	H8	16	0.043938	0.00047
	H9	181	0.045818	0.000341
		Count	Mean	SE Mean
Freq of Tyrosine (Y)	H1	3386	0.047464	1.8e-05
	H10	81	0.031901	0.000111
	H11	71	0.028648	0.000183
	H12	26	0.037	0
	H13	14	0.041143	9.7e-05
	H15	3	0.028	0
	H16	3	0.041	0
	H2	130	0.038954	0.000149
	H3	1913	0.034597	3.6e-05
	H4	159	0.030088	3.7e-05
	H5	723	0.041928	4.1e-05
	H6	288	0.042774	0.000139
	H7	344	0.025741	5.9e-05
	H8	16	0.042688	0.00027
	H9	181	0.042398	0.000113
		Count	Mean	SE Mean
Percentage of Histidine	H1	3386	2.5987	0.00215
	H10	81	2.643	0.00928
	H11	71	2.4878	0.00997
	H12	26	2.1686	0.0179
	H13	14	2.1846	0.0235
	H15	3	1.7544	0
	H16	3	2.0059	0.059
	H2	130	2.4952	0.00305
	H3	1913	2.008	0.00257
	H4	159	2.2782	0.00711
	H5	723	2.4928	0.0029
	H6	288	1.6663	0.00669
	H7	344	1.844	0.00477
	H8	16	2.1866	0.039
	H9	181	2.2427	0.0166
		Count	Mean	SE Mean
Percentage of Methionin	H1	3386	1.3673	0.00315
	H10	81	2.4581	0.0174
	H11	71	1.3885	0.0104
	H12	26	2.0526	0.0281
	H13	14	1.5785	0.0293
	H15	3	2.3977	0.0585
	H16	3	1.652	0.118
	H2	130	2.7238	0.0224
	H3	1913	1.4886	0.003
	H4	159	0.7438	0.00581
	H5	723	2.4791	0.00638
	H6	288	1.9552	0.0122
	H7	344	2.1714	0.0129
	H8	16	2.3744	0.032
	H9	181	1.9694	0.0155
		Count	Mean	SE Mean
Percentage of Tryptophan	H1	3386	1.7912	0.00105
	H10	81	1.7847	0.00383
	H11	71	1.7824	0.00541
	H12	26	1.4184	0
	H13	14	2.1215	0.000499
	H15	3	1.4035	0
	H16	3	2.1239	0
	H2	130	1.9532	0.00305
	H3	1913	2.0409	0.00236
	H4	159	1.937	0.00373
	H5	723	1.7664	0.000822
	H6	288	2.2956	0.00106
	H7	344	1.4393	0.00112
	H8	16	1.4136	0.000156
	H9	181	1.7878	0.0028
		Count	Mean	SE Mean
Percentage of Tyrosine	H1	3386	4.7266	0.00164
	H10	81	3.1998	0.00985
	H11	71	2.8892	0.0162
	H12	26	3.7234	0
	H13	14	4.0915	0.0177
	H15	3	2.807	0
	H16	3	4.0708	0
	H2	130	3.9105	0.0132
	H3	1913	3.451	0.00394
	H4	159	3.022	0.0033
	H5	723	4.2047	0.00345
	H6	288	4.2962	0.0139
	H7	344	2.5826	0.00481
	H8	16	4.296	0.0267
	H9	181	4.2318	0.0104
		Count	Mean	SE Mean
Count of Phe-Met	H1	3386	0.000591	0.000418
	H10	81	0	0
	H11	71	0.0704	0.0306
	H12	26	0.1154	0.0639
	H13	14	0	0
	H15	3	1	0
	H16	3	0	0
	H2	130	0	0
	H3	1913	0.00366	0.00138
	H4	159	0.00629	0.00629
	H5	723	0	0
	H6	288	0	0
	H7	344	0.02616	0.00862
	H8	16	0	0
	H9	181	0.7514	0.0375
		Count	Mean	SE Mean
Count of Asn-Met	H1	3386	0.01034	0.00174
	H10	81	1	0
	H11	71	0.8873	0.0428
	H12	26	1.9615	0.0675
	H13	14	1	0
	H15	3	0	0
	H16	3	1	0
	H2	130	1.5385	0.0439
	H3	1913	0.00105	0.000739
	H4	159	0	0
	H5	723	0.00553	0.00276
	H6	288	0.01389	0.00691
	H7	344	1.0145	0.00646
	H8	16	1	0
	H9	181	1.2044	0.032
		Count	Mean	SE Mean
Freq of Pro-Gly	H1	3386	0.003939	7e-06
	H10	81	0.004	0
	H11	71	0.004859	4.2e-05
	H12	26	0.005	0
	H13	14	0.007143	0.000254
	H15	3	0.005	0
	H16	3	0.005	0
	H2	130	0.002023	2.3e-05
	H3	1913	0.004337	2.6e-05
	H4	159	0.005	0
	H5	723	0.001994	6e-06
	H6	288	0.004049	1.3e-05
	H7	344	0.003936	2e-05
	H8	16	0.002	0
	H9	181	0.004514	4.2e-05
		Count	Mean	SE Mean
Freq of Trp-Leu	H1	3386	0.002089	9e-06
	H10	81	0.002	0
	H11	71	0.002028	2.8e-05
	H12	26	0.002	0
	H13	14	0	0
	H15	3	0.002	0
	H16	3	0.002	0
	H2	130	0.004023	2.3e-05
	H3	1913	0.002004	3e-06
	H4	159	0.002	0
	H5	723	0.003982	7e-06
	H6	288	0	0
	H7	344	0.003948	1.7e-05
	H8	16	0.002	0
	H9	181	0.002	0
