# Supplementary material for: Understanding the Underlying Mechanism of HA-Subtyping in the Level of Physic-Chemical Characteristics of Protein
Source: PLoS One. 2014 May 8;9(5):e96984. doi: 10.1371/journal.pone.0096984 (PMC4014573; doi:10.1371/journal.pone.0096984)
Supplement: Table S4 — Weighting algorithms used for selecting the most important protein features distinguishing different influenza HA subtypes [values (weights) closer to 1 shows higher effectiveness of feature]. Weighting algorithms were weighting by PCA, weighting by Relief, weighting by Uncertainty, weighting by Gini index, weighting by Chi Squared, weighting by Deviation, weighting by Rule, weighting by Correlation, weighting by Gain Ratio, and weighting by Information Gain. Total number of attribute weighting algorithms which have announced an attribute as important (weight >0.5) is also counted. (XLS) [file pone.0096984.s005.xls]

## Sheet: RapidMiner Data
PCA	SVM	Relief	Uncertainty	Gini Index	Chi Squared	Deviation	Rule	Info Gain Ratio	Info Gain	Attribute	PCA	SVM	Relief	Uncertainty	Gini Index	Chi Squared	Deviation	Rule	Info Gain Ratio	Info Gain	Total number of attribute weigting algorithms which have announced an attribute as important
4.46804e-07	0.540585	0.69962	0.853453	0.873734	0.853776	8.46592e-07	0.998337	0.941582	0.977095	Freq of Glutamine (Q)		*	*	*	*	*		*	*	*	8
5.24786e-06	0.888874	0.686878	0.75505	0.805014	0.563172	3.07796e-05	0.427336	0.974836	1	Percentage of Cysteine (C)		*	*	*	*	*			*	*	7
5.29072e-05	0.404729	0.841268	1	1	1	9.22551e-05	0.818756	0.968274	0.99515	Percentage of Tyrosine (Y)			*	*	*	*		*	*	*	7
5.00897e-07	0.410137	0.843997	0.955018	0.999008	0.883747	7.23464e-07	1	0.968064	0.988294	Freq of Tyrosine (Y)			*	*	*	*		*	*	*	7
3.01316e-08	0.418151	0.665479	0.68735	0.848303	0.550561	8.78083e-07	0.661789	0.938564	0.846467	Freq of Glutamic Acid (E)			*	*	*	*		*	*	*	7
1.81972e-05	0.489009	0.504511	0.720491	0.513514	0.549503	2.46728e-05	0.772198	1	0.670971	Percentage of Tryptophan (W)			*	*	*	*		*	*	*	7
0.000154445	0.297723	0.689042	0.683089	0.949691	0.405397	0.000759606	0.619554	0.834757	0.947234	Count of Isoleucine (I)			*	*	*			*	*	*	6
3.13841e-07	0.163483	0.711755	0.680081	0.907281	0.448997	8.15228e-07	0.686398	0.731541	0.834054	Freq of Arginine (R)			*	*	*			*	*	*	6
5.04723e-06	0.211039	0.55953	0.644125	0.716113	0.495033	4.40162e-05	0.060858	0.80078	0.824042	Percentage of Histidine (H)			*	*	*	*			*	*	6
6.87261e-08	0.638944	0.643146	0.465831	0.758824	0.245667	6.27433e-07	0.617559	0.747274	0.735164	Freq of Aspartic Acid (D)		*	*		*			*	*	*	6
1.4888e-05	1	0.486121	0.570884	0.32569	0.615871	6.13052e-05	0.712338	0.970223	0.622501	Percentage of Methionine (M)		*		*		*		*	*	*	6
1	0.457089	0.118283	0.540505	0.373065	0.724251	1	0.112404	1	0.588717	Non-reduced cysteinesExtinctioncoefficient at 280nm	*			*		*	*		*	*	6
3.27457e-07	0.485255	0.407624	0.75107	0.437118	0.744052	3.54066e-07	0.693715	0.962775	0.573224	Freq of Phenylalanine (F)				*		*		*	*	*	5
0.000143298	0.381915	0.290649	0.485204	0.864575	0.350209	0.000535901	0.586631	0.716158	0.817243	Count of Serine (S)					*			*	*	*	4
0.000257638	0.031328	0.420707	0.614206	0.781579	0.371258	0.000628875	0	0.656911	0.742769	Count of Valine (V)				*	*				*	*	4
6.23761e-05	0.248152	0.0831978	0.447073	0.773922	0.125885	0.00167201	0.000665115	0.71512	0.780731	Count of nitrogen (N)					*				*	*	3
3.80124e-05	0.00217795	0.00476983	0.184766	0.626488	0.112031	7.7359e-05	0.0685068	0.949123	0.692852	Weight					*				*	*	3
0.00024047	0.263156	0.0782323	0.516153	0.291042	0.241808	0.000588956	0.00498836	0.705296	0.598843	Count of Hydrophilic (C,N,Q,S,T,Y)				*					*	*	3
1.01109e-07	0.0315077	0.649297	0.380844	0.520618	0.284622	0.000113461	0.509145	0.478839	0.309888	Isoelectric point			*		*			*			3
4.63574e-09	0.544249	0.26281	0.308576	0.356165	0.512698	3.72864e-07	0.00864649	1	0.264776	FREQ OF		*				*			*		3
2.85732e-07	0.358346	0.409748	0.56999	0.195584	0.668776	5.53312e-07	0.282341	0.891938	0.245106	Freq of Glycine (G)				*		*			*		3
4.72738e-08	0.0778257	1	0.494243	0.233091	0.222766	0	0	0.667608	0.452131	Freq of Phe-Ala			*						*		2
5.60806e-09	0.21414	0.365129	0.443172	0.219556	0.464173	4.88143e-07	0.503492	0.85363	0.409596	Frequency of Negatively Charged (D &amp; E)								*	*		2
8.3508e-05	0.447307	0.263277	0.37648	0.258258	0.485676	0.000229099	0.671101	0.920518	0.222844	Aliphatic index								*	*		2
5.71522e-05	0.174754	0.356224	0.506183	0.237794	0.430872	0.000506749	0	0.835798	0.212719	Count of Threonine (T)				*					*		2
6.71324e-06	0.347523	0.267923	0.28947	0	0.520777	2.82124e-05	0.00166279	0.883796	0.042561	Percentage of Proline (P)						*			*		2
0.000235691	0.0795626	0.01778	0.0326768	0.187798	0	0.000598323	0	0.604926	0.35552	Other									*		1
2.82769e-07	0.101736	0.607525	0.432755	0.452747	0.294732	8.78584e-07	0.00831393	0.426847	0.289699	Freq of Lysine (K)			*								1
0.000520922	0.106486	0	0.212711	0.314707	0.11486	0.00111252	0.0591952	0.59712	0.282841	Count of oxygen (O)									*		1
2.38173e-07	0.0578631	0.440749	0.416554	0.296625	0.348058	7.84714e-07	0.44862	0.669271	0.267808	Frequency of Hydrophobic (A,F,G,I,L,M,P,V,W)									*		1
3.66463e-08	0.00412383	0.390873	0.352174	0.175384	0.409706	7.09596e-07	0.150981	0.711473	0.243174	Count of Other									*		1
4.69257e-05	0.0127899	0.131758	0.397958	0.177941	0.233091	0.000619499	0	0.66652	0.238338	Count of Hydrophilic Other									*		1
0.00259178	0.181657	0.00494884	0.0624132	0.117544	0.0243084	0.00400319	0	0.960339	0.232732	Count of carbon (C)									*		1
3.82991e-05	0.0417569	0.0606124	0.162308	0.290821	0.0505755	0.000529594	0	0.549956	0.204782	Count of Hydrophobic (A,F,G,I,L,M,P,V,W)									*		1
1.72772e-07	0.10975	0.297897	0.32401	0.14523	0.325501	5.10931e-07	0.257732	0.698253	0.084602	Freq of Asparagine (N)									*		1
1.72398e-07	0.459162	0.47543	0.46495	0.409471	0.322522	4.6422e-07	0	0.433608	0.385131	Freq of Leucine (L)											0
0	0.00340005	0.430248	0.312007	0.373738	0.226913	4.85356e-07	0.327236	0.233794	0.162804	Frequency of Positively Charged (R &amp; K)											0
0.000105502	0	0.140859	0	0.192473	0.0462167	0.00145401	0.0432325	0	0	year											0
